# Supplementary material for: Three Melanin Pathway Genes, TH, yellow, and aaNAT, Regulate Pigmentation in the Twin-Spotted Assassin Bug, Platymeris biguttatus (Linnaeus)
Source: Int J Mol Sci. 2019 Jun 3;20(11):2728. doi: 10.3390/ijms20112728 (PMC6600426; doi:10.3390/ijms20112728)
Supplement: Supplementary file 1 [file ijms-20-02728-s001.zip]

Archive with 11 entries (10 files):
- Supplementary Files/
- Supplementary Files/Supplementary Figure S1.jpg
- Supplementary Files/Supplementary Figure S2.jpg
- Supplementary Files/Supplementary Figure S3.tif
- Supplementary Files/Supplementary Figure S4.jpg
- Supplementary Files/Supplementary Figure S5.jpg
- Supplementary Files/Table S1.docx
- Supplementary Files/Table S2.docx
- Supplementary Files/Table S3.docx
- Supplementary Files/~$ble S2-改.docx
- Supplementary Files/~$ble S2.docx
